# Supplementary material for: Novel Technique for Simultaneous Ethylene Glycol and Its Metabolites Determination in Human Whole Blood and Urine Samples Using GC–QqQ–MS/MS
Source: J Xenobiot. 2024 Aug 27;14(3):1143–64. doi: 10.3390/jox14030065 (PMC11417905; doi:10.3390/jox14030065)
Supplement: Supplementary file 1 [file jox-14-00065-s001.zip]

Archive with 1 entries (1 files):
- jox-3069811-supplementary.pdf
